# Supplementary material for: Inhibition of the C-X-C Motif Chemokine 12 (CXCL12) and Its Receptor CXCR4 Reduces Utero-Placental Expression of the VEGF System and Increases Utero-Placental Autophagy
Source: Front Vet Sci. 2021 Aug 16;8:650687. doi: 10.3389/fvets.2021.650687 (PMC8415452; doi:10.3389/fvets.2021.650687)
Supplement: Supplementary file 1 [file Presentation_1.ZIP]

Archive with 2 entries (2 files):
- d35 Blots_Frontiers paper.pptx
- __MACOSX/._d35 Blots_Frontiers paper.pptx
